# Supplementary material for: Cell Painting-based bioactivity prediction boosts high-throughput screening hit-rates and compound diversity
Source: Nat Commun. 2024 Apr 24;15:3470. doi: 10.1038/s41467-024-47171-1 (PMC11043326; doi:10.1038/s41467-024-47171-1)
Supplement: Supplementary file 4 — Source data [file 41467_2024_47171_MOESM4_ESM.xlsx]

## Sheet: Figure 1 b
value	assay_num
0.860077519379845	0
0.8347599342440906	1
0.625	2
0.6745007680491552	3
0.6116451367781155	4
0.6449774836871611	5
0.6644543422002359	6
0.5568	7
0.712480252764613	8
0.7809356136820926	9
0.6851176917236144	10
0.8666666666666666	11
0.9090909090909092	12
0.6582043343653251	13
0.9370235934664248	14
0.9433606041535556	15
0.7455448796912211	16
0.7091589451176051	17
0.7899685046772904	18
0.5982942430703625	19
0.8772116461366182	20
0.6848764116769657	21
0.7473091571452226	22
0.7312556458897923	23
0.6356390977443609	24
0.8943589743589744	25
0.5670674869500373	26
0.7615507169410516	27
0.8571655994622704	28
0.6744386873920553	29
0.843687996031746	30
0.4256496012348855	31
0.6423398328690807	32
0.9099378881987578	33
0.771740791685771	34
0.8347222222222223	35
0.803268167456556	36
0.8861754966887418	37
0.7070658452060069	38
0.4317862165963431	39
0.6457142857142857	40
0.681902696002479	41
0.5166029622551361	42
0.9020863631278666	43
0.7555555555555556	44
0.4137973137973138	45
0.821151101950214	46
0.5574074074074074	47
0.8037320625401585	48
0.6978707782672541	49
0.5994828700711055	50
0.8903985507246377	51
0.7204174901185771	52
0.9099378881987578	53
0.7075569358178054	54
0.8590909090909091	55
0.7256043956043956	56
0.7661564625850339	57
0.6796905222437137	58
0.8099206349206349	59
0.9784745293466224	60
0.7738273720282715	61
0.7809482478029728	62
0.5580470162748643	63
0.8271650629163583	64
0.6766805587713205	65
0.6141099577085736	66
0.7266666666666667	67
0.6741966492721779	68
0.673300457907714	69
0.8762226784204805	70
0.8879158180583842	71
0.8561925878999049	72
0.9144313899357128	73
0.8134374999999999	74
0.913028261440196	75
0.733626994680851	76
0.6697311552267233	77
0.8119121561668146	78
0.5865384615384616	79
0.4228571428571428	80
0.9166960073234278	81
0.7657182999648754	82
0.5459464777646597	83
0.839648350007466	84
0.8302311717559779	85
0.8933980777939918	86
0.5501618122977346	87
0.774609448522492	88
0.5683152173913043	89
0.8222222222222222	90
0.778021978021978	91
0.6013015524541321	92
0.7398809523809524	93
0.7215411558669003	94
0.5544915640674875	95
0.5125000000000001	96
0.6350461133069829	97
0.6348600508905852	98
0.8641253127945143	99
0.6855500821018063	100
0.9409134615384616	101
0.7266009852216748	102
0.6681213632585203	103
0.9387096774193548	104
0.6165374199901527	105
0.7491714015151515	106
0.5939119703825586	107
0.6665632754342432	108
0.8969298245614036	109
0.7598790322580645	110
0.5921437365343183	111
0.5789473684210527	112
0.6725927290591992	113
0.8417127534774594	114
0.916331882602388	115
0.7207792207792207	116
0.618211120064464	117
0.7859848484848485	118
0.7398285064310088	119
0.7118239385445863	120
0.7235294117647059	121
0.6742345704609856	122
0.706684608670352	123
0.76890756302521	124
0.7382135076252724	125
0.6363636363636364	126
0.9741206748641692	127
0.8617805065234074	128
0.865	129
0.6538793103448276	130
0.4681891025641025	131
0.9000529188948306	132
0.3132530120481928	133
0.6178500986193294	134
0.9617277805431116	135
0.6666666666666667	136
0.966554054054054	137
0.7352266207687894	138
0.8363686382393397	139
0.8952064195966636	0
0.7559384164222873	1
0.5846036585365854	2
0.6590316760224539	3
0.7801442307692308	4
0.748846897783068	5
0.6181279683146107	6
0.4539222826785484	7
0.6883227176220806	8
0.7973446038251366	9
0.6661616161616162	10
0.8569979716024341	11
0.948076923076923	12
0.5884966378482228	13
0.9283195020746888	14
0.9693504594820384	15
0.6220938897168407	16
0.7687974276527331	17
0.8183920313055852	18
0.7015750115809675	19
0.920236385007183	20
0.7367196878751501	21
0.7646430750457596	22
0.7815036525974026	23
0.5834186612056829	24
0.7910782522013623	25
0.65	26
0.8708879544892407	27
0.8817709256305748	28
0.6601264961915124	29
0.8408333333333333	30
0.584931506849315	31
0.6470065956367326	32
0.9519504436631508	33
0.5776143790849674	34
0.6964285714285714	35
0.7818986832269565	36
0.8693486964163655	37
0.6636302294197032	38
0.6120013080444735	39
0.7229114971050455	40
0.6778741865509761	41
0.7756410256410255	42
0.848769107986985	43
0.7548387096774194	44
0.4871235130346747	45
0.9164592076250088	46
0.563300760043431	47
0.8807923169267707	48
0.8728187647106566	49
0.7216021825396826	50
0.6962962962962963	51
0.7266409266409266	52
0.942447824548992	53
0.6831285085722956	54
0.9958333333333332	55
0.5765244312828105	56
0.7087542087542088	57
0.8186327561327561	58
0.754746623880198	59
0.9168086660175268	60
0.8842328042328043	61
0.8157566302652106	62
0.715195246179966	63
0.7253458771444383	64
0.7482211275314724	65
0.6497555189075022	66
0.7840909090909091	67
0.6705204778156997	68
0.7199593227792436	69
0.8826079683274319	70
0.8486683618843684	71
0.928648183967333	72
0.9525735294117648	73
0.785246287677305	74
0.873200850507033	75
0.8357709251101321	76
0.7848821271929824	77
0.786434508878068	78
0.5591463414634147	79
0.5460526315789473	80
0.8533843723417183	81
0.8987854251012146	82
0.6985837267425715	83
0.8472222222222222	84
0.8117483811285846	85
0.888876651982379	86
0.7980225988700564	87
0.7361918604651163	88
0.7149111051550077	89
0.8587412587412588	90
0.7291666666666666	91
0.6353340883352209	92
0.8547059763502717	93
0.6722929936305733	94
0.8084299732381801	95
0.797979797979798	96
0.656986531986532	97
0.7499190414507773	98
0.8764609896782029	99
0.6769823514789958	100
0.8940279907975459	101
0.748792270531401	102
0.6799689440993788	103
0.8853820598006645	104
0.648976248976249	105
0.8431512605042016	106
0.6187793427230046	107
0.8061914105079573	108
0.8137651821862348	109
0.7645951035781544	110
0.6987179487179487	111
0.7343297974927676	112
0.6877199413489736	113
0.9049339388934764	114
0.8649357823505041	115
0.772746553552492	116
0.6870875179340028	117
0.8589285714285715	118
0.812133072407045	119
0.4708879184861717	120
0.6414141414141414	121
0.6992433795712485	122
0.7561075875029364	123
0.8764705882352942	124
0.7415088513791683	125
0.7341269841269842	126
0.947519548775798	127
0.8374325885978429	128
0.807936507936508	129
0.8305531167690956	130
0.6026814911706998	131
0.8631318405074061	132
0.6323759791122715	133
0.497393117831074	134
0.9282390196888338	135
0.7435897435897435	136
0.934783361018826	137
0.8438566552901023	138
0.895416787404617	139
0.8101562499999999	0
0.7190598290598291	1
0.6762642502192342	2
0.6511079527101233	3
0.7639349738336487	4
0.772712146422629	5
0.6231573813136787	6
0.4441785589975635	7
0.6363134657836643	8
0.655793991416309	9
0.6739177489177489	10
0.9777777777777776	11
0.9124183006535947	12
0.7339206182866125	13
0.9675846242111302	14
0.9502164502164502	15
0.7472268829231916	16
0.7939899173955297	17
0.7940981432360743	18
0.689055696367063	19
0.8419501807557075	20
0.3751076658053401	21
0.7613284044836632	22
0.8124186409789118	23
0.7160068846815836	24
0.7147214854111406	25
0.7241307080016758	26
0.867288961038961	27
0.8127629513343799	28
0.7445430851930281	29
0.8228584729981379	30
0.5406656656656657	31
0.4834152334152334	32
0.9542839842567364	33
0.7443762781186094	34
0.921153846153846	35
0.7797259507829978	36
0.884573502722323	37
0.5431268882175226	38
0.6028022157054415	39
0.6231578947368421	40
0.6016152716593246	41
0.746923337473185	42
0.9054925584691708	43
0.7193675889328064	44
0.3738434163701068	45
0.8857777777777778	46
0.5521311475409836	47
0.865898569023569	48
0.7849944526627219	49
0.6271525215252153	50
0.7284090909090909	51
0.6882336100772974	52
0.8924565560821485	53
0.7930559804221475	54
0.7912087912087913	55
0.6610835401157982	56
0.7635906496330525	57
0.733259423503326	58
0.7121134679274214	59
0.928200129954516	60
0.5872168284789644	61
0.9105180533751964	62
0.6064950980392156	63
0.8624144672531769	64
0.6450410750231217	65
0.5762764632627646	66
0.8181818181818182	67
0.6270904802744426	68
0.6759740259740259	69
0.8630546363206592	70
0.7971610300961837	71
0.7823866467364224	72
0.9034326424870468	73
0.7709348062599382	74
0.9853498793519476	75
0.8299342105263158	76
0.6259094738454469	77
0.840068493150685	78
0.6036184210526315	79
0.7511111111111112	80
0.8156149079165576	81
0.7797333333333333	82
0.7193340925839083	83
0.877592860588519	84
0.6818181818181819	85
0.929744476976311	86
0.9564176245210728	87
0.6023857696847075	88
0.8328552515445719	89
0.8033333333333333	90
0.8678571428571429	91
0.5206656606304493	92
0.7031446901134151	93
0.6759971033868093	94
0.5942269817823732	95
0.5128205128205128	96
0.5198173790889022	97
0.6164556962025317	98
0.9193642178716804	99
0.6693044788975021	100
0.8992057277100347	101
0.4730250481695568	102
0.5583618721461188	103
0.7817164179104478	104
0.7367532467532468	105
0.7371560431905261	106
0.5616879383695528	107
0.6805379746835444	108
0.8691609977324263	109
0.7930651872399445	110
0.587111718690666	111
0.6067801672640383	112
0.823925925925926	113
0.7348429266991262	114
0.8831685187073096	115
0.7619489559164734	116
0.6508190883190883	117
0.8024291497975709	118
0.7268041237113403	119
0.8649851632047477	120
0.59375	121
0.7153517062978808	122
0.7070772695772696	123
0.774891774891775	124
0.7455803462570105	125
0.7984615384615384	126
0.9779271741012175	127
0.7223297407320898	128
0.6458019105077929	129
0.7419457735247209	130
0.5015366430260048	131
0.932072617246596	132
0.665521978021978	133
0.6251225490196078	134
0.9191663623558872	135
0.6388888888888888	136
0.9451602246448628	137
0.9317880794701988	138
0.8857502052545156	139
0.8128723128723129	0
0.5991260438920178	1
0.7621538461538461	2
0.6475438596491228	3
0.7919647197722064	4
0.7288533834586466	5
0.6549361861861862	6
0.4638119533527697	7
0.6767967145790555	8
0.6639249304911956	9
0.7040829927137018	10
0.8565941101152369	11
0.9619047619047618	12
0.8651079136690648	13
0.8184410646387833	14
0.983859134262656	15
0.6757761437908496	16
0.8231132075471697	17
0.7093910178179155	18
0.6511147069399497	19
0.9070588235294116	20
0.6099809091993795	21
0.6432953170900295	22
0.7014647756335735	23
0.6905372405372405	24
0.7813793995859213	25
0.6232843137254902	26
0.644880174291939	27
0.8323985890652559	28
0.5950821555785362	29
0.7814334260117395	30
0.5358455882352942	31
0.6711538461538461	32
0.9373156342182892	33
0.5226407533560409	34
0.8294243070362473	35
0.8012898515453882	36
0.9104862331575864	37
0.7268772893772893	38
0.5545952175165657	39
0.6881067961165049	40
0.7826631136950903	41
0.6317025981205086	42
0.8864913637535448	43
0.6666666666666667	44
0.5448136462236246	45
0.8581256490134995	46
0.5512668918918918	47
0.853025597590815	48
0.6452880452880454	49
0.7275590551181104	50
0.7474747474747475	51
0.7041666666666666	52
0.951806302843966	53
0.6504189435336977	54
0.9375	55
0.7133344863369077	56
0.7416666666666667	57
0.7091836734693878	58
0.7728862973760933	59
0.8612959442332067	60
0.7218020743301643	61
0.85192536720921	62
0.7666666666666666	63
0.7208205128205127	64
0.6335466004583651	65
0.6330459342946335	66
0.532051282051282	67
0.7086593635889411	68
0.5553806325216903	69
0.8686645151375442	70
0.7868379038317055	71
0.9218866517524236	72
0.902917121046892	73
0.7848764710466838	74
0.6817892390958293	75
0.7204819277108433	76
0.7842254018724606	77
0.6886165245635404	78
0.5128205128205128	79
0.4181818181818182	80
0.7059738358796084	81
0.8070776255707763	82
0.603666700999073	83
0.8060549820206474	84
0.7853707139421426	85
0.7673845720720721	86
0.823943661971831	87
0.7634356068008599	88
0.7877939529675252	89
0.9403508771929824	90
0.6844444444444444	91
0.6401301393527583	92
0.8594679186228482	93
0.8557025279247501	94
0.4383989041929838	95
0.7888888888888889	96
0.5647619047619048	97
0.6700140449438202	98
0.7935385338345865	99
0.6246428571428572	100
0.9202435147048198	101
0.5946745562130178	102
0.6949152542372882	103
0.7310606060606061	104
0.6294257934323977	105
0.7280751708428246	106
0.6359280792420328	107
0.6082379862700229	108
0.8226788432267884	109
0.8222996515679444	110
0.6933157099697885	111
0.6096491228070176	112
0.6762206865299649	113
0.6908837096382616	114
0.8586711711711712	115
0.7526995305164319	116
0.7427221900906111	117
0.814516129032258	118
0.8069695528068506	119
0.8716032608695652	120
0.8935185185185185	121
0.8230392544032857	122
0.6310008728542333	123
0.901098901098901	124
0.7550500482392668	125
0.5416666666666666	126
0.9910491562729272	127
0.8481642085583714	128
0.7513597513597513	129
0.7701183431952662	130
0.5842281879194632	131
0.8870928800791908	132
0.611236802413273	133
0.6666666666666666	134
0.9344226579520696	135
0.5208333333333334	136
0.9449389671361502	137
0.4408004446914952	138
0.8442683105827096	139
0.8072928959169224	0
0.7668877425693932	1
0.6358447488584474	2
0.7049092621126519	3
0.7305932145069163	4
0.6115247483221476	5
0.6926963417753901	6
0.543563387175722	7
0.8317627494456763	8
0.5871517595307918	9
0.7322764773599386	10
0.8087912087912088	11
0.96158940397351	12
0.7807859703020994	13
0.970894717930291	14
0.9677934621099554	15
0.535874660745127	16
0.7501255560338642	17
0.6966550319953461	18
0.652213880802819	19
0.8011638898735673	20
0.7421699078812692	21
0.7788148333750939	22
0.8335498237149749	23
0.5952907288317256	24
0.7136578397978245	25
0.6412226217718208	26
0.7601809954751131	27
0.8921259318423855	28
0.6525347222222222	29
0.8856045424181697	30
0.4484375	31
0.6866710875331564	32
0.9558836225502894	33
0.7324749642346209	34
0.9041811846689896	35
0.731370523415978	36
0.7312541473125415	37
0.7880617977528089	38
0.5702941176470588	39
0.6561065197428834	40
0.652991452991453	41
0.6923237380058408	42
0.9581846724703867	43
0.4971590909090909	44
0.5508410395408164	45
0.8338814044765036	46
0.4449645748987854	47
0.7405750798722043	48
0.7525830258302583	49
0.6057432432432432	50
0.7757475083056479	51
0.7680335968379447	52
0.9201410388716892	53
0.6601439496176338	54
0.8125	55
0.7851926466884915	56
0.8615037593984963	57
0.7557384475989127	58
0.7438214265608287	59
0.9389980824544584	60
0.7898441427853192	61
0.7721386800334168	62
0.5437671377346551	63
0.7971292422129241	64
0.6828645032617277	65
0.6380366161616161	66
0.9333333333333332	67
0.7914083741163677	68
0.7427721088435374	69
0.9036708761471488	70
0.8884892086330936	71
0.861368909512761	72
0.8232627186647408	73
0.7897249781671892	74
0.6955598455598455	75
0.7813878271096737	76
0.6857215447154472	77
0.7851197982345522	78
0.6047794117647058	79
0.6375	80
0.8510198812290214	81
0.8021604938271606	82
0.8107474747474748	83
0.7715891567242918	84
0.769755358302663	85
0.8615985670525933	86
0.7724550898203593	87
0.6679078014184398	88
0.7575414393081438	89
0.8612244897959184	90
0.5811965811965811	91
0.4809298440979955	92
0.8015175718849841	93
0.6834950029394473	94
0.5801310694072088	95
0.7076923076923077	96
0.5060752452056799	97
0.617857969003007	98
0.8109443777511004	99
0.612819775797643	100
0.9458354219982588	101
0.6188811188811189	102
0.6741803278688525	103
0.9084073820915928	104
0.689900525006908	105
0.7385883118291229	106
0.6544682752457551	107
0.7592542737918966	108
0.9523809523809524	109
0.8089430894308943	110
0.6352258852258852	111
0.4625576036866359	112
0.7195072968268845	113
0.8181567328918322	114
0.8562587033885194	115
0.7745098039215685	116
0.8810551558752998	117
0.9254032258064516	118
0.7664251207729469	119
0.7481745479833101	120
0.6363636363636364	121
0.7286439665471924	122
0.7017726798748697	123
0.8213333333333334	124
0.7774331550802138	125
0.931372549019608	126
0.985433836996337	127
0.8356653247742357	128
0.7118421052631579	129
0.914176245210728	130
0.5952380952380952	131
0.8545551097474628	132
0.7664756446991404	133
0.7472666666666667	134
0.9400563560306764	135
0.671875	136
0.9567758597254316	137
0.8760813148788927	138
0.8722531293463143	139
0.8454315637414228	0
0.7274907749077492	1
0.8373239436619718	2
0.690095525389643	3
0.7846676231468196	4
0.6648305592144653	5
0.6770540261405321	6
0.3776344878408254	7
0.6177805280528053	8
0.6569484936831875	9
0.6281352235550709	10
0.9133986928104576	11
0.8388157894736842	12
0.6445793289495869	13
0.9473684210526316	14
0.9359941893424036	15
0.7434492968171724	16
0.8038594470046083	17
0.7121801771963236	18
0.6961328289197142	19
0.9029397902674678	20
0.6348993688221984	21
0.7483660130718954	22
0.7414623138257861	23
0.6827635758584178	24
0.6361660079051383	25
0.6282642089093702	26
0.6528776978417267	27
0.8259244515215852	28
0.6931216931216931	29
0.8161434977578476	30
0.5483429613864397	31
0.6684507590502141	32
0.9610056925996204	33
0.688888888888889	34
0.9720853858784892	35
0.8278778843660876	36
0.9220226843100188	37
0.744567901234568	38
0.45	39
0.726823708206687	40
0.715025716385011	41
0.6473634651600754	42
0.8919537536129989	43
0.8271604938271605	44
0.3753749531308586	45
0.6872430471584038	46
0.5990566037735849	47
0.8173223140495868	48
0.7442557032660431	49
0.6473429951690821	50
0.7859154929577464	51
0.8231327800829875	52
0.8584169579433982	53
0.7767002679596785	54
0.9444444444444444	55
0.691162343900096	56
0.5711549511587818	57
0.8013157894736842	58
0.7430437786571196	59
0.9065040650406504	60
0.77904468412943	61
0.9232433367947388	62
0.5814713896457766	63
0.6878169907016061	64
0.6296090733590733	65
0.6483435582822086	66
0.7533333333333333	67
0.6784077892325314	68
0.6231785835310065	69
0.9161489790048892	70
0.8044396706050843	71
0.8485866218863699	72
0.8956808772518743	73
0.7960495558672276	74
0.8877068557919622	75
0.7268097643097642	76
0.5243515452538632	77
0.8133398329871562	78
0.5100931677018634	79
0.5263157894736842	80
0.7711947949526814	81
0.7058580858085809	82
0.7657225853304285	83
0.8665658166450559	84
0.750632183908046	85
0.8817943420216148	86
0.7683733890630442	87
0.7312593703148426	88
0.6694958847736625	89
0.8857142857142857	90
0.7877237851662404	91
0.5099268897981084	92
0.8234447004608294	93
0.7679013984776066	94
0.497971602434077	95
0.6477272727272727	96
0.6559912008281574	97
0.6891228070175439	98
0.8880581935744595	99
0.710952380952381	100
0.9182348367029548	101
0.5371794871794872	102
0.7172456694420518	103
0.856179775280899	104
0.6686550332383665	105
0.7860880270852569	106
0.5922077922077923	107
0.6967787114845938	108
0.8525	109
0.9050420168067228	110
0.6316809116809117	111
0.6276041666666667	112
0.8386459105510256	113
0.8166701526877221	114
0.8959435626102293	115
0.7942597831211693	116
0.7782472400163555	117
0.9119718309859156	118
0.6577732518669382	119
0.8331521739130434	120
0.3567251461988304	121
0.7972350230414746	122
0.6468018018018018	123
0.734375	124
0.7265350877192982	125
0.75	126
0.978034082809564	127
0.898968678380443	128
0.9114906832298136	129
0.7606461086637298	130
0.5202346743295019	131
0.9356365533691114	132
0.5411888379204893	133
0.5188911245249274	134
0.9281277213352684	135
0.7402597402597403	136
0.9140401146131804	137
0.7933333333333333	138
0.8815885530734414	139

## Sheet: Figure 1 c
	0	1	2	3	4	5
0	0.503030303030303	0.6769005847953217	0.7101604278074867	0.5740514075887393	0.48636363636363633	0.678082191780822
1	0.504950495049505	0.610909090909091	0.5723594895465653	0.48854781582054313	0.6026224244046027	0.5412528647822765
2	0.7994186046511629	0.9325842696629213	0.7494252873563219	0.7782258064516129	0.7537202380952381	0.7202020202020202
3	0.5598290598290598	0.6666666666666666	0.48571428571428577	0.6597222222222223	0.5714285714285714	0.451923076923077
4	0.6234567901234568	0.5714285714285714	0.76	0.44999999999999996	0.5194805194805194	0.4147727272727273
5	0.4826388888888889	0.474025974025974	0.6916666666666667	0.5444444444444445	0.5118279569892473	0.48571428571428577
6	0.5785714285714285	0.6643356643356643	0.6785714285714285	0.6553846153846155	0.6826923076923077	0.49326805385556916
7	0.7523809523809524	0.7913429522752498	0.6190828402366864	0.7583841463414634	0.7541666666666667	0.5221311475409836
8	0.6911513859275054	0.6873287671232877	0.7204985652797704	0.6932215234102027	0.6393827336083061	0.6809815950920245
9	0.6111111111111112	0.6603039943442912	0.6576576576576576	0.558238318801699	0.6113553113553113	0.6155651859877211
10	0.6262626262626263	0.6233954451345756	0.7249802994483846	0.6190635451505017	0.5709764918625678	0.5990712074303406
11	0.6611111111111111	0.48366013071895425	0.5808080808080808	0.7777777777777778	0.5464285714285715	0.4115384615384616
12	0.564561829589152	0.5288395118581626	0.611626468769326	0.5769441401971523	0.5576263736263736	0.5483652609490286
13	0.7727272727272727	0.5700000000000001	0.6554621848739497	0.5947368421052632	0.6818181818181818	0.7380952380952381
14	0.5921787709497206	0.6731320666744376	0.552344359060029	0.5631332224406472	0.5753154646771668	0.5301024959493164
15	0.5734126984126984	0.7139240506329114	0.747008547008547	0.5077605321507761	0.5419029615626969	0.6854395604395603
16	0.47509157509157507	0.692845615922539	0.4032545130943301	0.6913092550790068	0.4366438356164383	0.6294407894736842
17	0.7324108818011257	0.6714471968709257	0.6456953642384107	0.7433217189314751	0.620265780730897	0.8849206349206349
18	0.7885446685878962	0.6668455511430718	0.7228860574285192	0.7329930549744791	0.7423750591735985	0.7062054759248133
19	0.8383838383838385	0.8577777777777778	0.7376470588235294	0.6694444444444445	0.8890977443609023	0.8934210526315789
20	0.7657967032967032	0.8344186046511628	0.7373737373737373	0.7237851662404093	0.8092053501180173	0.7899015832263586
21	0.5654296875	0.6650793650793652	0.4935483870967742	0.5453527435610303	0.5351629502572899	0.6168478260869565
22	0.8414918414918414	0.7857142857142857	0.7277397260273972	0.8275555555555556	0.7589147286821706	0.7760416666666666
23	0.8251028806584362	0.8172043010752689	0.8580246913580246	0.7594381035996488	0.7576530612244898	0.7977777777777778
24	0.9071428571428571	0.9318181818181818	0.7023809523809524	0.7148148148148148	0.49382716049382713	0.6544401544401545
25	0.7864180154820549	0.7949685534591194	0.759090909090909	0.7925353925353925	0.7902480033627576	0.8179910044977511
26	0.7441860465116279	0.8554006968641115	0.6831955922865014	0.7272727272727273	0.8122923588039868	0.7167832167832168
27	0.5769980506822613	0.5722928009679371	0.518065268065268	0.47863247863247865	0.4951388888888889	0.5263157894736842
28	0.7059130434782609	0.8102921195652173	0.726335656213705	0.6309174696271471	0.747765006385696	0.6616888406190606

## Sheet: Figure 2 a
type	value
brightfield	0.556749
brightfield	0.815563
brightfield	0.581371
brightfield	0.712346
brightfield	0.731191
brightfield	0.734886
brightfield	0.74798
brightfield	0.483678
brightfield	0.572911
brightfield	0.710571
brightfield	0.836064
brightfield	0.713921
brightfield	0.810766
brightfield	0.550297
brightfield	0.615332
brightfield	0.773633
brightfield	0.670999
brightfield	0.675523
brightfield	0.519245
brightfield	0.62569
brightfield	0.588455
brightfield	0.580068
brightfield	0.669271
brightfield	0.873299
brightfield	0.632448
brightfield	0.708165
brightfield	0.715025
brightfield	0.682458
brightfield	0.675774
brightfield	0.497055
brightfield	0.663351
brightfield	0.590961
brightfield	0.677303
brightfield	0.627246
brightfield	0.643896
brightfield	0.590073
brightfield	0.588564
brightfield	0.632417
brightfield	0.618858
brightfield	0.636469
brightfield	0.712649
brightfield	0.754463
brightfield	0.941458
brightfield	0.576101
brightfield	0.639051
brightfield	0.542369
brightfield	0.5863
brightfield	0.721685
brightfield	0.746916
brightfield	0.616355
brightfield	0.534667
brightfield	0.699765
brightfield	0.675105
brightfield	0.759106
brightfield	0.796551
brightfield	0.861383
brightfield	0.73089
brightfield	0.750665
brightfield	0.536347
brightfield	0.775098
brightfield	0.707984
brightfield	0.602106
brightfield	0.654793
brightfield	0.610888
brightfield	0.713756
brightfield	0.749471
brightfield	0.469636
brightfield	0.564792
brightfield	0.790265
brightfield	0.681841
brightfield	0.754285
brightfield	0.579012
brightfield	0.717848
brightfield	0.811382
brightfield	0.752389
brightfield	0.636571
brightfield	0.783828
brightfield	0.666945
brightfield	0.721603
brightfield	0.671143
brightfield	0.684997
brightfield	0.750773
brightfield	0.730682
brightfield	0.860473
brightfield	0.736161
brightfield	0.697414
brightfield	0.756252
brightfield	0.857926
brightfield	0.67032
brightfield	0.644951
brightfield	0.830317
brightfield	0.804456
brightfield	0.601157
brightfield	0.853409
brightfield	0.723189
brightfield	0.816191
brightfield	0.904628
brightfield	0.872227
brightfield	0.792589
brightfield	0.840451
brightfield	0.625035
brightfield	0.586525
brightfield	0.715409
brightfield	0.665407
brightfield	0.641404
brightfield	0.845246
brightfield	0.817738
brightfield	0.812675
brightfield	0.790136
brightfield	0.574349
brightfield	0.869978
brightfield	0.736934
brightfield	0.907177
brightfield	0.880447
brightfield	0.895005
brightfield	0.938932
brightfield	0.84279
brightfield	0.727922
brightfield	0.82993
brightfield	0.633641
brightfield	0.818934
brightfield	0.725949
brightfield	0.617877
brightfield	0.797565
brightfield	0.974362
brightfield	0.760182
brightfield	0.699273
brightfield	0.615759
brightfield	0.699236
brightfield	0.945068
brightfield	0.929195
brightfield	0.607218
brightfield	0.614471
brightfield	0.799212
brightfield	0.506155
brightfield	0.725427
brightfield	0.630087
brightfield	0.690142
brightfield	0.72916
brightfield	0.562596
cell features	0.54637
cell features	0.809113
cell features	0.57279
cell features	0.612963
cell features	0.760358
cell features	0.742323
cell features	0.793183
cell features	0.530719
cell features	0.482415
cell features	0.771692
cell features	0.901261
cell features	0.777324
cell features	0.812388
cell features	0.557467
cell features	0.69611
cell features	0.694758
cell features	0.797644
cell features	0.640663
cell features	0.522118
cell features	0.636654
cell features	0.578468
cell features	0.609123
cell features	0.712843
cell features	0.809736
cell features	0.682817
cell features	0.767125
cell features	0.696644
cell features	0.701067
cell features	0.783488
cell features	0.617202
cell features	0.708851
cell features	0.634634
cell features	0.665681
cell features	0.57351
cell features	0.704545
cell features	0.655954
cell features	0.680225
cell features	0.713563
cell features	0.589038
cell features	0.665229
cell features	0.767628
cell features	0.787622
cell features	0.950277
cell features	0.524999
cell features	0.631671
cell features	0.624825
cell features	0.558013
cell features	0.834946
cell features	0.783181
cell features	0.612644
cell features	0.581679
cell features	0.751917
cell features	0.732491
cell features	0.691103
cell features	0.798239
cell features	0.876237
cell features	0.770126
cell features	0.792388
cell features	0.579467
cell features	0.90486
cell features	0.737328
cell features	0.639518
cell features	0.662762
cell features	0.684824
cell features	0.779612
cell features	0.780287
cell features	0.46313
cell features	0.570851
cell features	0.82086
cell features	0.656604
cell features	0.774369
cell features	0.583462
cell features	0.6273
cell features	0.791415
cell features	0.821214
cell features	0.660351
cell features	0.891471
cell features	0.636128
cell features	0.730246
cell features	0.539234
cell features	0.644308
cell features	0.774409
cell features	0.861741
cell features	0.887498
cell features	0.803545
cell features	0.732974
cell features	0.841922
cell features	0.869365
cell features	0.691916
cell features	0.58313
cell features	0.866285
cell features	0.823897
cell features	0.600306
cell features	0.857105
cell features	0.839011
cell features	0.856466
cell features	0.936362
cell features	0.91549
cell features	0.906443
cell features	0.895219
cell features	0.620306
cell features	0.656449
cell features	0.72636
cell features	0.658548
cell features	0.643156
cell features	0.859049
cell features	0.882208
cell features	0.877075
cell features	0.765646
cell features	0.653257
cell features	0.894327
cell features	0.737861
cell features	0.944041
cell features	0.913554
cell features	0.938258
cell features	0.927474
cell features	0.882772
cell features	0.765606
cell features	0.841023
cell features	0.674094
cell features	0.805611
cell features	0.712942
cell features	0.648194
cell features	0.83453
cell features	0.978706
cell features	0.649129
cell features	0.685746
cell features	0.614024
cell features	0.751798
cell features	0.958164
cell features	0.93588
cell features	0.685
cell features	0.67734
cell features	0.851862
cell features	0.458989
cell features	0.81142
cell features	0.682968
cell features	0.568753
cell features	0.699608
cell features	0.621024
fluorescence	0.606778
fluorescence	0.829152
fluorescence	0.562445
fluorescence	0.737103
fluorescence	0.765382
fluorescence	0.768712
fluorescence	0.760866
fluorescence	0.554769
fluorescence	0.608215
fluorescence	0.790947
fluorescence	0.86083
fluorescence	0.752629
fluorescence	0.818595
fluorescence	0.572842
fluorescence	0.670635
fluorescence	0.785239
fluorescence	0.761483
fluorescence	0.702248
fluorescence	0.538256
fluorescence	0.656054
fluorescence	0.621806
fluorescence	0.599904
fluorescence	0.669271
fluorescence	0.861832
fluorescence	0.672107
fluorescence	0.74388
fluorescence	0.68256
fluorescence	0.688658
fluorescence	0.781394
fluorescence	0.536184
fluorescence	0.677075
fluorescence	0.593983
fluorescence	0.695343
fluorescence	0.657729
fluorescence	0.67771
fluorescence	0.660861
fluorescence	0.652437
fluorescence	0.723529
fluorescence	0.621486
fluorescence	0.658816
fluorescence	0.799173
fluorescence	0.776436
fluorescence	0.930248
fluorescence	0.567311
fluorescence	0.676302
fluorescence	0.606346
fluorescence	0.669844
fluorescence	0.835174
fluorescence	0.801004
fluorescence	0.659201
fluorescence	0.552231
fluorescence	0.749284
fluorescence	0.754847
fluorescence	0.710682
fluorescence	0.833841
fluorescence	0.885374
fluorescence	0.790663
fluorescence	0.742063
fluorescence	0.560984
fluorescence	0.874052
fluorescence	0.733726
fluorescence	0.634743
fluorescence	0.736226
fluorescence	0.716972
fluorescence	0.767348
fluorescence	0.787486
fluorescence	0.45046
fluorescence	0.667283
fluorescence	0.836722
fluorescence	0.74805
fluorescence	0.757507
fluorescence	0.659888
fluorescence	0.761238
fluorescence	0.826554
fluorescence	0.812481
fluorescence	0.673143
fluorescence	0.858781
fluorescence	0.666766
fluorescence	0.761611
fluorescence	0.704229
fluorescence	0.660437
fluorescence	0.779648
fluorescence	0.843435
fluorescence	0.893573
fluorescence	0.744499
fluorescence	0.777563
fluorescence	0.798113
fluorescence	0.890076
fluorescence	0.714905
fluorescence	0.633453
fluorescence	0.870293
fluorescence	0.880454
fluorescence	0.753127
fluorescence	0.898295
fluorescence	0.753594
fluorescence	0.846004
fluorescence	0.942196
fluorescence	0.903175
fluorescence	0.869452
fluorescence	0.870781
fluorescence	0.637248
fluorescence	0.635541
fluorescence	0.721998
fluorescence	0.674637
fluorescence	0.702518
fluorescence	0.885335
fluorescence	0.879415
fluorescence	0.859983
fluorescence	0.831846
fluorescence	0.677726
fluorescence	0.919239
fluorescence	0.751074
fluorescence	0.922504
fluorescence	0.915039
fluorescence	0.94505
fluorescence	0.953117
fluorescence	0.89702
fluorescence	0.791594
fluorescence	0.876921
fluorescence	0.638889
fluorescence	0.833317
fluorescence	0.77204
fluorescence	0.709613
fluorescence	0.842798
fluorescence	0.977981
fluorescence	0.741715
fluorescence	0.703614
fluorescence	0.696842
fluorescence	0.748419
fluorescence	0.959005
fluorescence	0.931331
fluorescence	0.679888
fluorescence	0.679518
fluorescence	0.844782
fluorescence	0.458867
fluorescence	0.817413
fluorescence	0.659695
fluorescence	0.708959
fluorescence	0.743545
fluorescence	0.696062
structure	0.616749
structure	0.626457
structure	0.583491
structure	0.423435
structure	0.657213
structure	0.594872
structure	0.685119
structure	0.477402
structure	0.55332
structure	0.72636
structure	0.81109
structure	0.745141
structure	0.699534
structure	0.623222
structure	0.58925
structure	0.581308
structure	0.529999
structure	0.688683
structure	0.620709
structure	0.513089
structure	0.592096
structure	0.552251
structure	0.457292
structure	0.756778
structure	0.697379
structure	0.703477
structure	0.590267
structure	0.610176
structure	0.522795
structure	0.517986
structure	0.620762
structure	0.65668
structure	0.719129
structure	0.593778
structure	0.519792
structure	0.728921
structure	0.656793
structure	0.700344
structure	0.713431
structure	0.597637
structure	0.637058
structure	0.701579
structure	0.746847
structure	0.610172
structure	0.661418
structure	0.701577
structure	0.687709
structure	0.73986
structure	0.769466
structure	0.647052
structure	0.632971
structure	0.603787
structure	0.754512
structure	0.645151
structure	0.776929
structure	0.813351
structure	0.698882
structure	0.775735
structure	0.685913
structure	0.85704
structure	0.593842
structure	0.707493
structure	0.7363
structure	0.596957
structure	0.781959
structure	0.69098
structure	0.463358
structure	0.618469
structure	0.637078
structure	0.702943
structure	0.774558
structure	0.660266
structure	0.73615
structure	0.76091
structure	0.632636
structure	0.604235
structure	0.857406
structure	0.721694
structure	0.837438
structure	0.664497
structure	0.641856
structure	0.795598
structure	0.668194
structure	0.765435
structure	0.783022
structure	0.777839
structure	0.784576
structure	0.751514
structure	0.667436
structure	0.679454
structure	0.689845
structure	0.775221
structure	0.698878
structure	0.372428
structure	0.47653
structure	0.629875
structure	0.895908
structure	0.811378
structure	0.666504
structure	0.661902
structure	0.680253
structure	0.728362
structure	0.596573
structure	0.730859
structure	0.761356
structure	0.817308
structure	0.844349
structure	0.751232
structure	0.831786
structure	0.625336
structure	0.884144
structure	0.659399
structure	0.849639
structure	0.88006
structure	0.873146
structure	0.704651
structure	0.84753
structure	0.664405
structure	0.85639
structure	0.696524
structure	0.768784
structure	0.74283
structure	0.662714
structure	0.838167
structure	0.784797
structure	0.76539
structure	0.762344
structure	0.65878
structure	0.707611
structure	0.763535
structure	0.740059
structure	0.633347
structure	0.6919
structure	0.878353
structure	0.471964
structure	0.780773
structure	0.739022
structure	0.669194
structure	0.750765
structure	0.682246

## Sheet: Figure 2 b
modality	value
brightfield	0.254218
brightfield	0.211403
brightfield	0.218586
brightfield	0.211652
brightfield	0.207088
brightfield	0.21733
brightfield	0.209938
brightfield	0.227273
brightfield	0.242707
brightfield	0.229526
brightfield	0.248377
brightfield	0.221001
brightfield	0.253239
brightfield	0.209877
brightfield	0.212864
brightfield	0.230437
brightfield	0.232717
brightfield	0.235261
brightfield	0.238839
brightfield	0.283068
brightfield	0.223353
brightfield	0.235902
brightfield	0.202834
brightfield	0.230769
brightfield	0.25
brightfield	0.21243
brightfield	0.244735
brightfield	0.27466
brightfield	0.238366
brightfield	0.272727
brightfield	0.241172
brightfield	0.205607
brightfield	0.232558
brightfield	0.219086
brightfield	0.212698
brightfield	0.267949
brightfield	0.229943
brightfield	0.221637
brightfield	0.25
brightfield	0.251374
brightfield	0.257351
brightfield	0.234167
brightfield	0.220916
brightfield	0.245936
brightfield	0.221688
brightfield	0.245797
brightfield	0.26584
brightfield	0.25963
brightfield	0.267857
brightfield	0.278664
brightfield	0.257745
brightfield	0.229807
brightfield	0.241535
brightfield	0.260417
brightfield	0.244433
brightfield	0.242924
brightfield	0.258049
brightfield	0.266648
brightfield	0.202532
brightfield	0.22697
cell features	0.244593
cell features	0.2
cell features	0.202227
cell features	0.202885
cell features	0.223895
cell features	0.215004
cell features	0.243761
cell features	0.216388
cell features	0.276409
cell features	0.253249
cell features	0.22697
cell features	0.231162
cell features	0.275862
cell features	0.235572
cell features	0.222342
cell features	0.226541
cell features	0.244292
cell features	0.212311
cell features	0.247125
cell features	0.203761
cell features	0.215122
cell features	0.229583
cell features	0.221042
cell features	0.25
cell features	0.247312
cell features	0.239595
cell features	0.255814
cell features	0.281226
cell features	0.23
cell features	0.22756
cell features	0.231174
cell features	0.248656
cell features	0.229583
cell features	0.223529
cell features	0.223947
cell features	0.25
cell features	0.273635
cell features	0.219375
cell features	0.255708
cell features	0.246053
cell features	0.26949
cell features	0.244898
cell features	0.203893
cell features	0.214619
cell features	0.244898
cell features	0.211694
cell features	0.231643
cell features	0.278889
cell features	0.239792
cell features	0.226415
cell features	0.239565
cell features	0.274205
cell features	0.278858
cell features	0.269447
cell features	0.224062
cell features	0.283222
cell features	0.214286
cell features	0.273172
cell features	0.290671
cell features	0.299533
cell features	0.268236
cell features	0.304924
cell features	0.227498
cell features	0.275115
cell features	0.232572
cell features	0.268429
cell features	0.266667
cell features	0.264259
cell features	0.252476
cell features	0.206541
cell features	0.311086
cell features	0.202074
cell features	0.226541
fluorescence	0.255956
fluorescence	0.206897
fluorescence	0.197859
fluorescence	0.203983
fluorescence	0.215004
fluorescence	0.208121
fluorescence	0.236836
fluorescence	0.21733
fluorescence	0.215004
fluorescence	0.251437
fluorescence	0.22697
fluorescence	0.243163
fluorescence	0.224202
fluorescence	0.283642
fluorescence	0.215072
fluorescence	0.24
fluorescence	0.221103
fluorescence	0.220557
fluorescence	0.246906
fluorescence	0.213939
fluorescence	0.237233
fluorescence	0.210263
fluorescence	0.213278
fluorescence	0.237798
fluorescence	0.217186
fluorescence	0.240481
fluorescence	0.243275
fluorescence	0.240674
fluorescence	0.204002
fluorescence	0.252943
fluorescence	0.284211
fluorescence	0.23
fluorescence	0.221111
fluorescence	0.227903
fluorescence	0.209302
fluorescence	0.233726
fluorescence	0.25
fluorescence	0.229167
fluorescence	0.221103
fluorescence	0.224921
fluorescence	0.252747
fluorescence	0.273747
fluorescence	0.221053
fluorescence	0.25
fluorescence	0.23953
fluorescence	0.261117
fluorescence	0.25
fluorescence	0.206065
fluorescence	0.192097
fluorescence	0.227498
fluorescence	0.248853
fluorescence	0.212121
fluorescence	0.230385
fluorescence	0.282481
fluorescence	0.238613
fluorescence	0.227038
fluorescence	0.242308
fluorescence	0.206623
fluorescence	0.26748
fluorescence	0.277228
fluorescence	0.239792
fluorescence	0.223353
fluorescence	0.283506
fluorescence	0.217607
fluorescence	0.262892
fluorescence	0.289817
fluorescence	0.285059
fluorescence	0.268337
fluorescence	0.305556
fluorescence	0.231174
fluorescence	0.271658
fluorescence	0.236965
fluorescence	0.241535
fluorescence	0.268429
fluorescence	0.273268
fluorescence	0.205368
fluorescence	0.2
fluorescence	0.2
fluorescence	0.252427
fluorescence	0.263736
fluorescence	0.301805
fluorescence	0.20101
fluorescence	0.235625
structure	0.238669
structure	0.238314
structure	0.261148
structure	0.22486
structure	0.209677
structure	0.267354
structure	0.223911
structure	0.235955
structure	0.213483
structure	0.219365
structure	0.214619
structure	0.232441
structure	0.217391
structure	0.255567
structure	0.252525
structure	0.241847
structure	0.216943
structure	0.272166
structure	0.284094
structure	0.235927
structure	0.253701
structure	0.212311
structure	0.242571
structure	0.24093
structure	0.255437
structure	0.226804
structure	0.225996
structure	0.261634
structure	0.225771
structure	0.255865
structure	0.268847
structure	0.255983
structure	0.212152
structure	0.23
structure	0.287453
structure	0.240253
structure	0.259094
structure	0.215438
structure	0.21183
structure	0.287083
structure	0.297769
structure	0.24881
structure	0.239403
structure	0.303859
structure	0.285028
structure	0.319952
structure	0.305848
structure	0.294946
structure	0.316456
structure	0.289067
structure	0.25
structure	0.255685
structure	0.287314
structure	0.275436
structure	0.223404
structure	0.208356
structure	0.219345
structure	0.256823
structure	0.262531
structure	0.329114
structure	0.228094
structure	0.267949
structure	0.256566
structure	0.205418

## Sheet: Figure 2 aux
	p-value
brightfield - cell features	<= 0.001
brightfield - fluorescence	<= 0.001
cell features - fluorescence	0.00439832
cell features - structure	0.0047677
fluorescence - structure	<= 0.001
brightfield - structure	<= 0.001
cell features - structure	<= 0.001
fluorescence - structure	<= 0.001

## Sheet: Figure 3 a
Test Material Type	value	type
Biochemical	0.733877	Fluorescence
Biochemical	0.686865	Fluorescence
Biochemical	0.743825	Fluorescence
Biochemical	0.695291	Fluorescence
Biochemical	0.655071	Fluorescence
Biochemical	0.473318	Fluorescence
Biochemical	0.693909	Fluorescence
Biochemical	0.69035	Fluorescence
Biochemical	0.681615	Fluorescence
Biochemical	0.711849	Fluorescence
Biochemical	0.928272	Fluorescence
Biochemical	0.958429	Fluorescence
Biochemical	0.678328	Fluorescence
Biochemical	0.664731	Fluorescence
Biochemical	0.875093	Fluorescence
Biochemical	0.630626	Fluorescence
Biochemical	0.740626	Fluorescence
Biochemical	0.650609	Fluorescence
Biochemical	0.755227	Fluorescence
Biochemical	0.638995	Fluorescence
Biochemical	0.850358	Fluorescence
Biochemical	0.669974	Fluorescence
Biochemical	0.83176	Fluorescence
Biochemical	0.513979	Fluorescence
Biochemical	0.672956	Fluorescence
Biochemical	0.859666	Fluorescence
Biochemical	0.787572	Fluorescence
Biochemical	0.536913	Fluorescence
Biochemical	0.677137	Fluorescence
Biochemical	0.668426	Fluorescence
Biochemical	0.89883	Fluorescence
Biochemical	0.749635	Fluorescence
Biochemical	0.654814	Fluorescence
Biochemical	0.912534	Fluorescence
Biochemical	0.711834	Fluorescence
Biochemical	0.69215	Fluorescence
Biochemical	0.735471	Fluorescence
Biochemical	0.749637	Fluorescence
Biochemical	0.756089	Fluorescence
Biochemical	0.755995	Fluorescence
Biochemical	0.842422	Fluorescence
Biochemical	0.628607	Fluorescence
Biochemical	0.770115	Fluorescence
Biochemical	0.669327	Fluorescence
Biochemical	0.626595	Fluorescence
Biochemical	0.757943	Fluorescence
Biochemical	0.691714	Fluorescence
Biochemical	0.665094	Fluorescence
Biochemical	0.885062	Fluorescence
Biochemical	0.835585	Fluorescence
Biochemical	0.866512	Fluorescence
Biochemical	0.790045	Fluorescence
Biochemical	0.562833	Fluorescence
Biochemical	0.793222	Fluorescence
Biochemical	0.690667	Fluorescence
Biochemical	0.771593	Fluorescence
Biochemical	0.870466	Fluorescence
Biochemical	0.721819	Fluorescence
Biochemical	0.861931	Fluorescence
Biochemical	0.729488	Fluorescence
Biochemical	0.578942	Fluorescence
Biochemical	0.58978	Fluorescence
Biochemical	0.663375	Fluorescence
Biochemical	0.919743	Fluorescence
Biochemical	0.616526	Fluorescence
Biochemical	0.850243	Fluorescence
Biochemical	0.763705	Fluorescence
Biochemical	0.609497	Fluorescence
Biochemical	0.867903	Fluorescence
Biochemical	0.639699	Fluorescence
Biochemical	0.603311	Fluorescence
Biochemical	0.736435	Fluorescence
Biochemical	0.8012	Fluorescence
Biochemical	0.879218	Fluorescence
Biochemical	0.762824	Fluorescence
Biochemical	0.849872	Fluorescence
Biochemical	0.751656	Fluorescence
Biochemical	0.750105	Fluorescence
Biochemical	0.640883	Fluorescence
Biochemical	0.691574	Fluorescence
Biochemical	0.812846	Fluorescence
Biochemical	0.747387	Fluorescence
Biochemical	0.731999	Fluorescence
Biochemical	0.834057	Fluorescence
Biochemical	0.782238	Fluorescence
Biochemical	0.778553	Fluorescence
Biochemical	0.545351	Fluorescence
Biochemical	0.895424	Fluorescence
Biochemical	0.588342	Fluorescence
Biochemical	0.612198	Fluorescence
Biochemical	0.663686	Fluorescence
Biochemical	0.869274	Fluorescence
Whole Cell	0.838506	Fluorescence
Whole Cell	0.671198	Fluorescence
Whole Cell	0.880038	Fluorescence
Whole Cell	0.921983	Fluorescence
Whole Cell	0.774841	Fluorescence
Whole Cell	0.753447	Fluorescence
Whole Cell	0.766942	Fluorescence
Whole Cell	0.759611	Fluorescence
Whole Cell	0.633173	Fluorescence
Whole Cell	0.945063	Fluorescence
Whole Cell	0.86731	Fluorescence
Whole Cell	0.695555	Fluorescence
Whole Cell	0.685345	Fluorescence
Whole Cell	0.703458	Fluorescence
Whole Cell	0.833773	Fluorescence
Whole Cell	0.544688	Fluorescence
Whole Cell	0.826891	Fluorescence
Whole Cell	0.738438	Fluorescence
Whole Cell	0.890096	Fluorescence
Whole Cell	0.921714	Fluorescence
Whole Cell	0.898716	Fluorescence
Whole Cell	0.839439	Fluorescence
Whole Cell	0.771335	Fluorescence
Whole Cell	0.679137	Fluorescence
Whole Cell	0.787582	Fluorescence
Whole Cell	0.550336	Fluorescence
Whole Cell	0.818981	Fluorescence
Whole Cell	0.778229	Fluorescence
Whole Cell	0.712632	Fluorescence
Whole Cell	0.738068	Fluorescence
Whole Cell	0.797027	Fluorescence
Whole Cell	0.661268	Fluorescence
Whole Cell	0.663038	Fluorescence
Whole Cell	0.858749	Fluorescence
Whole Cell	0.665466	Fluorescence
Whole Cell	0.665041	Fluorescence
Whole Cell	0.702927	Fluorescence
Whole Cell	0.808971	Fluorescence
Whole Cell	0.726357	Fluorescence
Whole Cell	0.739625	Fluorescence
Whole Cell	0.975681	Fluorescence
Whole Cell	0.93529	Fluorescence
Whole Cell	0.943709	Fluorescence
Whole Cell	0.770181	Fluorescence
Biochemical	0.777419	Structure
Biochemical	0.505616	Structure
Biochemical	0.731348	Structure
Biochemical	0.621052	Structure
Biochemical	0.739861	Structure
Biochemical	0.478176	Structure
Biochemical	0.613276	Structure
Biochemical	0.657489	Structure
Biochemical	0.68352	Structure
Biochemical	0.707611	Structure
Biochemical	0.878437	Structure
Biochemical	0.754356	Structure
Biochemical	0.653931	Structure
Biochemical	0.582763	Structure
Biochemical	0.73256	Structure
Biochemical	0.636263	Structure
Biochemical	0.724931	Structure
Biochemical	0.633573	Structure
Biochemical	0.692689	Structure
Biochemical	0.704226	Structure
Biochemical	0.876635	Structure
Biochemical	0.631701	Structure
Biochemical	0.804504	Structure
Biochemical	0.613579	Structure
Biochemical	0.651308	Structure
Biochemical	0.679754	Structure
Biochemical	0.663679	Structure
Biochemical	0.567927	Structure
Biochemical	0.711874	Structure
Biochemical	0.689898	Structure
Biochemical	0.84752	Structure
Biochemical	0.734546	Structure
Biochemical	0.702033	Structure
Biochemical	0.875132	Structure
Biochemical	0.721081	Structure
Biochemical	0.681965	Structure
Biochemical	0.753581	Structure
Biochemical	0.782453	Structure
Biochemical	0.606774	Structure
Biochemical	0.683685	Structure
Biochemical	0.780555	Structure
Biochemical	0.653347	Structure
Biochemical	0.7596	Structure
Biochemical	0.708217	Structure
Biochemical	0.726989	Structure
Biochemical	0.560929	Structure
Biochemical	0.676709	Structure
Biochemical	0.738195	Structure
Biochemical	0.838883	Structure
Biochemical	0.75541	Structure
Biochemical	0.823313	Structure
Biochemical	0.704678	Structure
Biochemical	0.584553	Structure
Biochemical	0.723554	Structure
Biochemical	0.660412	Structure
Biochemical	0.781216	Structure
Biochemical	0.815238	Structure
Biochemical	0.717458	Structure
Biochemical	0.730515	Structure
Biochemical	0.747371	Structure
Biochemical	0.596304	Structure
Biochemical	0.568718	Structure
Biochemical	0.605226	Structure
Biochemical	0.87633	Structure
Biochemical	0.62009	Structure
Biochemical	0.683824	Structure
Biochemical	0.689845	Structure
Biochemical	0.675336	Structure
Biochemical	0.757754	Structure
Biochemical	0.679244	Structure
Biochemical	0.569529	Structure
Biochemical	0.753281	Structure
Biochemical	0.788291	Structure
Biochemical	0.847958	Structure
Biochemical	0.764923	Structure
Biochemical	0.638499	Structure
Biochemical	0.686421	Structure
Biochemical	0.71353	Structure
Biochemical	0.691886	Structure
Biochemical	0.652006	Structure
Biochemical	0.799767	Structure
Biochemical	0.74575	Structure
Biochemical	0.749837	Structure
Biochemical	0.818358	Structure
Biochemical	0.810156	Structure
Biochemical	0.633407	Structure
Biochemical	0.616592	Structure
Biochemical	0.749463	Structure
Biochemical	0.6292	Structure
Biochemical	0.713514	Structure
Biochemical	0.441015	Structure
Biochemical	0.84211	Structure
Whole Cell	0.625391	Structure
Whole Cell	0.715406	Structure
Whole Cell	0.774112	Structure
Whole Cell	0.732104	Structure
Whole Cell	0.52631	Structure
Whole Cell	0.651079	Structure
Whole Cell	0.532493	Structure
Whole Cell	0.683594	Structure
Whole Cell	0.590634	Structure
Whole Cell	0.702355	Structure
Whole Cell	0.813935	Structure
Whole Cell	0.611758	Structure
Whole Cell	0.651345	Structure
Whole Cell	0.421142	Structure
Whole Cell	0.611738	Structure
Whole Cell	0.50864	Structure
Whole Cell	0.739889	Structure
Whole Cell	0.695232	Structure
Whole Cell	0.428904	Structure
Whole Cell	0.844663	Structure
Whole Cell	0.797732	Structure
Whole Cell	0.781969	Structure
Whole Cell	0.748721	Structure
Whole Cell	0.629114	Structure
Whole Cell	0.639953	Structure
Whole Cell	0.47981	Structure
Whole Cell	0.741665	Structure
Whole Cell	0.589274	Structure
Whole Cell	0.575404	Structure
Whole Cell	0.475313	Structure
Whole Cell	0.631517	Structure
Whole Cell	0.475252	Structure
Whole Cell	0.668452	Structure
Whole Cell	0.688745	Structure
Whole Cell	0.622077	Structure
Whole Cell	0.577655	Structure
Whole Cell	0.595741	Structure
Whole Cell	0.768246	Structure
Whole Cell	0.666201	Structure
Whole Cell	0.576272	Structure
Whole Cell	0.80899	Structure
Whole Cell	0.734949	Structure
Whole Cell	0.872106	Structure
Whole Cell	0.677348	Structure

## Sheet: Figure 3 b
Biological Activity	value
Inhibitor	0.838506
Inhibitor	0.733877
Inhibitor	0.686865
Agonist	0.671198
Inhibitor	0.743825
Inhibitor	0.695291
Inhibitor	0.655071
Inhibitor	0.473318
Inhibitor	0.693909
Inhibitor	0.69035
Inhibitor	0.681615
Inhibitor	0.921983
Inhibitor	0.711849
Inhibitor	0.928272
Inhibitor	0.958429
Antagonist	0.678328
Inhibitor	0.774841
Inhibitor	0.753447
Inhibitor	0.664731
Inhibitor	0.875093
Inhibitor	0.630626
Inhibitor	0.740626
Inhibitor	0.766942
Inhibitor	0.755227
Inhibitor	0.638995
Inhibitor	0.759611
Inhibitor	0.850358
Inhibitor	0.669974
Inhibitor	0.83176
Agonist	0.513979
Agonist	0.633173
Inhibitor	0.945063
Inhibitor	0.672956
Inhibitor	0.859666
Inhibitor	0.787572
Antagonist	0.86731
Agonist	0.695555
Inhibitor	0.536913
Inhibitor	0.677137
Antagonist	0.685345
Inhibitor	0.668426
Inhibitor	0.89883
Inhibitor	0.703458
Inhibitor	0.833773
Antagonist	0.544688
Antagonist	0.826891
Inhibitor	0.749635
Inhibitor	0.654814
Inhibitor	0.770707
Antagonist	0.738438
Inhibitor	0.912534
Inhibitor	0.711834
Inhibitor	0.890096
Inhibitor	0.69215
Inhibitor	0.735471
Inhibitor	0.749637
Inhibitor	0.756089
Inhibitor	0.921714
Inhibitor	0.755995
Inhibitor	0.842422
Inhibitor	0.628607
Inhibitor	0.770115
Inhibitor	0.669327
Inhibitor	0.626595
Inhibitor	0.757943
Inhibitor	0.691714
Inhibitor	0.665094
Inhibitor	0.885062
Inhibitor	0.835585
Inhibitor	0.866512
Inhibitor	0.898716
Inhibitor	0.790045
Inhibitor	0.839439
Antagonist	0.771335
Agonist	0.679137
Antagonist	0.787582
Inhibitor	0.562833
Inhibitor	0.550336
Inhibitor	0.818981
Inhibitor	0.793222
Inhibitor	0.690667
Inhibitor	0.771593
Inhibitor	0.870466
Inhibitor	0.778229
Inhibitor	0.712632
Inhibitor	0.721819
Inhibitor	0.861931
Inhibitor	0.738068
Inhibitor	0.564715
Inhibitor	0.797027
Inhibitor	0.729488
Inhibitor	0.578942
Inhibitor	0.661268
Inhibitor	0.58978
Antagonist	0.663038
Inhibitor	0.858749
Inhibitor	0.663375
Inhibitor	0.919743
Inhibitor	0.616526
Inhibitor	0.665466
Inhibitor	0.850243
Inhibitor	0.665041
Antagonist	0.763705
Inhibitor	0.609497
Antagonist	0.702927
Inhibitor	0.867903
Inhibitor	0.808971
Inhibitor	0.639699
Inhibitor	0.603311
Inhibitor	0.736435
Inhibitor	0.8012
Inhibitor	0.879218
Inhibitor	0.762824
Agonist	0.726357
Inhibitor	0.849872
Inhibitor	0.751656
Inhibitor	0.750105
Inhibitor	0.640883
Antagonist	0.739625
Inhibitor	0.691574
Inhibitor	0.812846
Inhibitor	0.731999
Antagonist	0.975681
Inhibitor	0.834057
Inhibitor	0.782238
Inhibitor	0.778553
Inhibitor	0.545351
Inhibitor	0.895424
Inhibitor	0.588342
Inhibitor	0.612198
Antagonist	0.93529
Inhibitor	0.663686
Inhibitor	0.943709
Inhibitor	0.770181
Inhibitor	0.869274

## Sheet: Figure 3 c
Molecular Target Type	value
Receptor	0.838506
Enzyme	0.733877
Enzyme	0.686865
Receptor	0.671198
Receptor	0.743825
Enzyme	0.695291
Enzyme	0.655071
Enzyme	0.473318
Enzyme	0.693909
Enzyme	0.69035
Enzyme	0.681615
Enzyme	0.880038
Enzyme	0.921983
Enzyme	0.711849
Receptor	0.928272
Receptor	0.958429
Enzyme	0.678328
Ion Channel	0.774841
Other	0.753447
Enzyme	0.664731
Enzyme	0.875093
Enzyme	0.630626
Enzyme	0.740626
Ion Channel	0.766942
Enzyme	0.650609
Enzyme	0.755227
Enzyme	0.638995
Enzyme	0.759611
Receptor	0.850358
Enzyme	0.669974
Receptor	0.83176
Receptor	0.513979
Ion Channel	0.633173
Other	0.945063
Enzyme	0.672956
Enzyme	0.859666
Enzyme	0.787572
Receptor	0.86731
Receptor	0.695555
Enzyme	0.536913
Enzyme	0.677137
Ion Channel	0.685345
Enzyme	0.668426
Receptor	0.89883
Enzyme	0.703458
Other	0.457632
Other	0.833773
Receptor	0.544688
Receptor	0.826891
Enzyme	0.749635
Receptor	0.654814
Enzyme	0.770707
Receptor	0.738438
Enzyme	0.912534
Enzyme	0.711834
Other	0.890096
Enzyme	0.69215
Enzyme	0.735471
Enzyme	0.749637
Enzyme	0.756089
Receptor	0.921714
Enzyme	0.755995
Enzyme	0.842422
Enzyme	0.628607
Enzyme	0.770115
Enzyme	0.669327
Receptor	0.626595
Enzyme	0.757943
Enzyme	0.691714
Other	0.665094
Enzyme	0.885062
Enzyme	0.835585
Enzyme	0.866512
Other	0.898716
Enzyme	0.790045
Enzyme	0.839439
Receptor	0.771335
Receptor	0.679137
Ion Channel	0.787582
Enzyme	0.562833
Ion Channel	0.550336
Enzyme	0.818981
Receptor	0.793222
Enzyme	0.690667
Enzyme	0.771593
Enzyme	0.870466
Receptor	0.778229
Ion Channel	0.712632
Enzyme	0.721819
Enzyme	0.861931
Other	0.738068
Other	0.564715
Ion Channel	0.797027
Enzyme	0.729488
Enzyme	0.578942
Other	0.661268
Enzyme	0.58978
Receptor	0.663038
Other	0.858749
Enzyme	0.663375
Receptor	0.919743
Enzyme	0.616526
Other	0.665466
Enzyme	0.850243
Receptor	0.665041
Enzyme	0.763705
Enzyme	0.609497
Receptor	0.702927
Receptor	0.867903
Other	0.808971
Enzyme	0.639699
Enzyme	0.603311
Enzyme	0.736435
Enzyme	0.8012
Receptor	0.879218
Enzyme	0.762824
Receptor	0.726357
Enzyme	0.849872
Enzyme	0.751656
Enzyme	0.750105
Enzyme	0.640883
Ion Channel	0.739625
Enzyme	0.691574
Enzyme	0.812846
Enzyme	0.747387
Receptor	0.731999
Receptor	0.975681
Enzyme	0.834057
Enzyme	0.782238
Enzyme	0.778553
Enzyme	0.545351
Enzyme	0.895424
Enzyme	0.588342
Enzyme	0.612198
Receptor	0.93529
Enzyme	0.663686
Receptor	0.943709
Other	0.770181
Receptor	0.869274

## Sheet: Figure 3 d
Molecular Target Subtype	value
G protein-coupled	0.838506
Kinase	0.733877
Hydrolase	0.686865
G protein-coupled	0.671198
Other	0.743825
Other Transferases	0.695291
Other	0.655071
Hydrolase	0.473318
Kinase	0.693909
Other	0.69035
Other Transferases	0.681615
Hydrolase	0.880038
Hydrolase	0.921983
Other	0.711849
Kinase	0.928272
Kinase	0.958429
Other Transferases	0.678328
Ion Channel	0.774841
Other	0.753447
Hydrolase	0.664731
Hydrolase	0.875093
Kinase	0.630626
Other Transferases	0.740626
Ion Channel	0.766942
Other	0.650609
Other	0.755227
Kinase	0.638995
Other	0.759611
Kinase	0.850358
Hydrolase	0.669974
Kinase	0.83176
G protein-coupled	0.513979
Ion Channel	0.633173
Other	0.945063
Hydrolase	0.672956
Kinase	0.859666
Other Transferases	0.787572
Kinase	0.86731
G protein-coupled	0.695555
Hydrolase	0.536913
Other Transferases	0.677137
Ion Channel	0.685345
Other	0.668426
Kinase	0.89883
Kinase	0.703458
Other	0.457632
Other	0.833773
G protein-coupled	0.544688
G protein-coupled	0.826891
Hydrolase	0.749635
Other	0.654814
Kinase	0.770707
G protein-coupled	0.738438
Kinase	0.912534
Other Transferases	0.711834
Other	0.890096
Hydrolase	0.69215
Kinase	0.735471
Kinase	0.749637
Hydrolase	0.756089
Kinase	0.921714
Other Transferases	0.755995
Other Transferases	0.842422
Other	0.628607
Kinase	0.770115
Hydrolase	0.669327
Other	0.626595
Kinase	0.757943
Hydrolase	0.691714
Other	0.665094
Kinase	0.885062
Hydrolase	0.835585
Kinase	0.866512
Other	0.898716
Other	0.790045
Hydrolase	0.839439
G protein-coupled	0.771335
G protein-coupled	0.679137
Ion Channel	0.787582
Hydrolase	0.562833
Ion Channel	0.550336
Kinase	0.818981
Kinase	0.793222
Hydrolase	0.690667
Kinase	0.771593
Kinase	0.870466
G protein-coupled	0.778229
Ion Channel	0.712632
Hydrolase	0.721819
Kinase	0.861931
Other	0.738068
Other	0.564715
Other	0.797027
Hydrolase	0.729488
Other Transferases	0.578942
Other	0.661268
Hydrolase	0.58978
G protein-coupled	0.663038
Other	0.858749
Hydrolase	0.663375
Kinase	0.919743
Hydrolase	0.616526
Other	0.665466
Kinase	0.850243
G protein-coupled	0.665041
Kinase	0.763705
Other Transferases	0.609497
G protein-coupled	0.702927
Kinase	0.867903
Other	0.808971
Other	0.639699
Kinase	0.603311
Other Transferases	0.736435
Other	0.8012
Kinase	0.879218
Kinase	0.762824
G protein-coupled	0.726357
Kinase	0.849872
Hydrolase	0.751656
Hydrolase	0.750105
Other Transferases	0.640883
Ion Channel	0.739625
Other	0.691574
Kinase	0.812846
Other	0.747387
Kinase	0.731999
G protein-coupled	0.975681
Kinase	0.834057
Other	0.782238
Kinase	0.778553
Hydrolase	0.545351
Hydrolase	0.895424
Hydrolase	0.588342
Other	0.612198
Other	0.93529
Hydrolase	0.663686
Kinase	0.943709
Other	0.770181
Kinase	0.869274

## Sheet: Figure 3 e
Ligand Type	value
Protein/Peptide	0.838506
Protein/Peptide	0.733877
Small molecule	0.686865
Other	0.671198
Small molecule	0.743825
Other	0.695291
Small molecule	0.655071
Protein/Peptide	0.473318
Protein/Peptide	0.693909
Small molecule	0.69035
Small molecule	0.681615
Protein/Peptide	0.880038
Other	0.921983
Other	0.711849
Other	0.928272
Other	0.958429
Other	0.678328
Other	0.774841
Other	0.753447
Small molecule	0.664731
Nucleotide/Nucleoside	0.875093
Small molecule	0.630626
Protein/Peptide	0.740626
Other	0.766942
Other	0.650609
Small molecule	0.755227
Small molecule	0.638995
Other	0.759611
Small molecule	0.850358
Protein/Peptide	0.669974
Other	0.83176
Small molecule	0.513979
Other	0.633173
Other	0.945063
Other	0.672956
Protein/Peptide	0.859666
Other	0.787572
Protein/Peptide	0.86731
Other	0.695555
Lipid	0.536913
Protein/Peptide	0.677137
Other	0.685345
Protein/Peptide	0.668426
Protein/Peptide	0.89883
Small molecule	0.703458
Protein/Peptide	0.457632
Other	0.833773
Other	0.544688
Protein/Peptide	0.826891
Small molecule	0.749635
Other	0.654814
Other	0.770707
Other	0.738438
Protein/Peptide	0.912534
Protein/Peptide	0.711834
Other	0.890096
Nucleotide/Nucleoside	0.69215
Protein/Peptide	0.735471
Protein/Peptide	0.749637
Nucleotide/Nucleoside	0.756089
Small molecule	0.921714
Protein/Peptide	0.755995
Other	0.842422
Other	0.628607
Other	0.770115
Other	0.669327
Other	0.626595
Protein/Peptide	0.757943
Protein/Peptide	0.691714
Other	0.665094
Protein/Peptide	0.885062
Nucleotide/Nucleoside	0.835585
Lipid	0.866512
Other	0.898716
Lipid	0.790045
Other	0.839439
Small molecule	0.771335
Protein/Peptide	0.679137
Other	0.787582
Small molecule	0.562833
Other	0.550336
Protein/Peptide	0.818981
Protein/Peptide	0.793222
Protein/Peptide	0.690667
Nucleotide/Nucleoside	0.771593
Protein/Peptide	0.870466
Protein/Peptide	0.778229
Small molecule	0.712632
Protein/Peptide	0.721819
Protein/Peptide	0.861931
Small molecule	0.738068
Other	0.564715
Other	0.797027
Protein/Peptide	0.729488
Small molecule	0.578942
Other	0.661268
Small molecule	0.58978
Protein/Peptide	0.663038
Small molecule	0.858749
Other	0.663375
Other	0.919743
Protein/Peptide	0.616526
Other	0.665466
Small molecule	0.850243
Protein/Peptide	0.665041
Protein/Peptide	0.763705
Nucleotide/Nucleoside	0.609497
Lipid	0.702927
Protein/Peptide	0.867903
Other	0.808971
Small molecule	0.639699
Protein/Peptide	0.603311
Protein/Peptide	0.736435
Other	0.8012
Small molecule	0.879218
Lipid	0.762824
Protein/Peptide	0.726357
Protein/Peptide	0.849872
Small molecule	0.751656
Nucleotide/Nucleoside	0.750105
Other	0.640883
Small molecule	0.739625
Small molecule	0.691574
Protein/Peptide	0.812846
Small molecule	0.747387
Other	0.731999
Protein/Peptide	0.975681
Protein/Peptide	0.834057
Nucleotide/Nucleoside	0.782238
Protein/Peptide	0.778553
Other	0.545351
Nucleotide/Nucleoside	0.895424
Protein/Peptide	0.588342
Other	0.612198
Other	0.93529
Small molecule	0.663686
Other	0.943709
Protein/Peptide	0.770181
Protein/Peptide	0.869274

[truncated: 12 more sheets: Figure 3 f, Figure 3 g, Figure 3 aux, Figure 4 b, Sup Figure 4, Sup Figure 2, Sup Figure 5 TL, Sup Figure 5 TM, Sup Figure 5 TR, Sup Figure 5 ML, Sup Figure 5 MR, Sup Figure 5 BR]
